# Supplementary material for: Computed tomography radiomics for the prediction of thymic epithelial tumor histology, TNM stage and myasthenia gravis
Source: PLoS One. 2021 Dec 20;16(12):e0261401. doi: 10.1371/journal.pone.0261401 (PMC8687592; doi:10.1371/journal.pone.0261401)
Supplement: S2 Table — (ZIP) [file pone.0261401.s005.zip]

Archive with 1 entries (1 files):
- S1_Table_TET_Radiomics_Data.csv
