# Supplementary material for: Computed tomography radiomics for the prediction of thymic epithelial tumor histology, TNM stage and myasthenia gravis
Source: PLoS One. 2021 Dec 20;16(12):e0261401. doi: 10.1371/journal.pone.0261401 (PMC8687592; doi:10.1371/journal.pone.0261401)
Supplement: S2 Table — (ZIP) [file pone.0261401.s005.zip › S1_Table_TET_Radiomics_Data.csv]

Patient_ID	Patient_age_at_CT	Patient_sex	Tumor_WHO_Type	Tumor_TNM_Stage	Myasthenia_gravis	log-sigma-1-0-mm-3D_firstorder_10Percentile	log-sigma-1-0-mm-3D_firstorder_90Percentile	log-sigma-1-0-mm-3D_firstorder_Energy	log-sigma-1-0-mm-3D_firstorder_Entropy	log-sigma-1-0-mm-3D_firstorder_InterquartileRange	log-sigma-1-0-mm-3D_firstorder_Kurtosis	log-sigma-1-0-mm-3D_firstorder_Maximum	log-sigma-1-0-mm-3D_firstorder_Mean	log-sigma-1-0-mm-3D_firstorder_MeanAbsoluteDeviation	log-sigma-1-0-mm-3D_firstorder_Median	log-sigma-1-0-mm-3D_firstorder_Minimum	log-sigma-1-0-mm-3D_firstorder_Range	log-sigma-1-0-mm-3D_firstorder_RobustMeanAbsoluteDeviation	log-sigma-1-0-mm-3D_firstorder_RootMeanSquared	log-sigma-1-0-mm-3D_firstorder_TotalEnergy	log-sigma-1-0-mm-3D_firstorder_Uniformity	log-sigma-1-0-mm-3D_firstorder_Variance	log-sigma-1-0-mm-3D_glcm_Autocorrelation	log-sigma-1-0-mm-3D_glcm_ClusterProminence	log-sigma-1-0-mm-3D_glcm_ClusterShade	log-sigma-1-0-mm-3D_glcm_ClusterTendency	log-sigma-1-0-mm-3D_glcm_Contrast	log-sigma-1-0-mm-3D_glcm_Correlation	log-sigma-1-0-mm-3D_glcm_DifferenceAverage	log-sigma-1-0-mm-3D_glcm_DifferenceEntropy	log-sigma-1-0-mm-3D_glcm_DifferenceVariance	log-sigma-1-0-mm-3D_glcm_Id	log-sigma-1-0-mm-3D_glcm_Idm	log-sigma-1-0-mm-3D_glcm_Idmn	log-sigma-1-0-mm-3D_glcm_Idn	log-sigma-1-0-mm-3D_glcm_Imc1	log-sigma-1-0-mm-3D_glcm_Imc2	log-sigma-1-0-mm-3D_glcm_InverseVariance	log-sigma-1-0-mm-3D_glcm_JointAverage	log-sigma-1-0-mm-3D_glcm_JointEnergy	log-sigma-1-0-mm-3D_glcm_JointEntropy	log-sigma-1-0-mm-3D_glcm_MCC	log-sigma-1-0-mm-3D_glcm_MaximumProbability	log-sigma-1-0-mm-3D_glcm_SumAverage	log-sigma-1-0-mm-3D_glcm_SumEntropy	log-sigma-1-0-mm-3D_glcm_SumSquares	log-sigma-1-0-mm-3D_gldm_DependenceEntropy	log-sigma-1-0-mm-3D_gldm_DependenceNonUniformity	log-sigma-1-0-mm-3D_gldm_DependenceNonUniformityNormalized
1	57	f	C	advanced	0	-0.092498393	0.009421384	36.9105846	0.818131716	0.033797119	10.71060549	0.083048075	-0.029929673	0.037440669	-0.011790579	-0.42321372	0.506261796	0.016114953	0.066252655	73.8211692	0.620667882	0.003493629	1.644785953	0.665551727	0.354675598	0.501423555	0.267010776	0.30580532	0.267010776	0.830427057	0.193935637	0.866494612	0.866494612	0.946597845	0.910996408	-0.084954587	0.339916198	0.267010776	1.259430447	0.421847197	1.58170504	0.30580532	0.607064165	2.518860894	1.314694264	0.192108583	5.063793436	411.2561541	0.048906666
2	69	f	B2	early	0	-0.094786006	0.010825571	76.59844935	0.864331452	0.030762079	10.31523799	0.099769644	-0.028181168	0.037544778	-0.009533314	-0.384770066	0.48453971	0.015135875	0.066008605	153.1968987	0.591051349	0.003562958	1.74601187	0.666593959	0.321404154	0.54262274	0.29340905	0.298769821	0.29340905	0.864542079	0.204943156	0.853295475	0.853295475	0.94131819	0.902196983	-0.080691566	0.336646413	0.29340905	1.297572132	0.377040949	1.685872336	0.298769821	0.555723344	2.595144263	1.392463286	0.209007947	5.046453677	924.8772469	0.052609627
3	54	m	B1	early	0	-0.259919497	0.01516379	138.3651813	0.827922256	0.077945255	4.553073895	0.073747836	-0.064734291	0.081300727	-0.019072247	-0.465604186	0.539352022	0.046709889	0.12530724	276.7303627	0.614451696	0.011511376	1.702064558	0.635651809	0.315496633	0.513432936	0.299791783	0.264026094	0.299791783	0.871546896	0.207336072	0.850104109	0.850104109	0.940041643	0.900069406	-0.067184035	0.297490224	0.299791783	1.283986817	0.386051568	1.664050096	0.264026094	0.566117292	2.567973633	1.364258314	0.20330618	4.942713086	483.7812074	0.054900273
4	57	m	B2	early	1	-0.226940423	0.014280659	58.90002181	0.832783532	0.080406711	5.124270193	0.079857811	-0.06007126	0.073196099	-0.019577382	-0.457455814	0.537313625	0.042231298	0.114802818	117.8000436	0.611353137	0.009571131	1.714472922	0.654919986	0.324247809	0.524860425	0.293480298	0.284810938	0.293480298	0.861507209	0.204119531	0.853259851	0.853259851	0.94130394	0.902173234	-0.077984781	0.319198131	0.293480298	1.287071024	0.386710108	1.66251362	0.284810938	0.566188828	2.574142047	1.369033322	0.204585181	4.980302157	250.5538152	0.05606485
5	43	f	AB	early	0	-0.040293707	0.015351535	29.89510516	0.95378311	0.024485558	20.20061903	0.076322727	-0.011961559	0.020637939	-0.005515176	-0.41983968	0.496162407	0.010586218	0.036267651	59.79021032	0.531691535	0.001172264	1.979175328	0.637208415	0.195478963	0.596985119	0.349779225	0.26138578	0.349779225	0.919942401	0.223182043	0.825110387	0.825110387	0.930044155	0.883406925	-0.065975451	0.300529447	0.349779225	1.384688313	0.303435784	1.859168605	0.26138578	0.440422074	2.769376627	1.50938938	0.236691086	5.075634762	1396.904963	0.061461852
6	55	m	A	early	0	-0.03450426	0.021941387	125.0308064	0.996056683	0.025406011	22.76935434	0.326101452	-0.008017149	0.024597105	-0.001666147	-0.419517279	0.745618731	0.01089527	0.048488921	250.0616129	0.502730808	0.002286901	2.225606029	0.643490268	0.059697886	0.639876842	0.355980252	0.285106257	0.355980252	0.92751459	0.225632768	0.822009874	0.822009874	0.92880395	0.881339916	-0.07138914	0.33027594	0.355980252	1.467865385	0.276438685	1.922852712	0.285106257	0.354144489	2.93573077	1.56687246	0.248964274	5.203749543	3269.219865	0.061476924
7	62	f	B1/2	advanced	0	-0.032068614	0.019558784	481.7018753	0.99437331	0.022715327	23.93802388	0.223735541	-0.010977952	0.025101212	-0.00177851	-0.644051671	0.867787212	0.009765295	0.050753641	963.4037505	0.503895051	0.002455417	2.196285472	0.610735726	0.061326809	0.606945668	0.387660886	0.220555618	0.387660886	0.95278953	0.234016703	0.806169557	0.806169557	0.922467823	0.870779705	-0.045974406	0.257868429	0.387660886	1.463371972	0.26868002	1.94644049	0.220555618	0.342797585	2.926743943	1.558779604	0.248651639	5.063436009	12831.31825	0.068616308
8	52	f	B2	early	0	-0.067553254	0.008908698	21.10586389	0.799467635	0.035006422	13.7355882	0.224970013	-0.027258516	0.033101643	-0.01340287	-0.426274419	0.651244432	0.015044135	0.062150728	42.21172779	0.632427828	0.003119686	1.629416806	0.690207108	0.375246843	0.502314302	0.250731873	0.335031736	0.250731873	0.805823526	0.186172353	0.874634064	0.874634064	0.949853625	0.916422709	-0.100354703	0.36869624	0.250731873	1.251594248	0.43730456	1.545975017	0.335031736	0.623039816	2.503188495	1.295243144	0.188261544	5.00362708	281.2898975	0.051480582
9	49	m	AB	early	0	-0.064142708	0.011590497	103.8456086	0.942977962	0.022396453	13.70845201	0.08928974	-0.019267627	0.029309031	-0.004837129	-0.449772805	0.539062545	0.011130276	0.052416878	207.6912173	0.539001121	0.002376288	1.958600191	0.665988543	0.226927425	0.610468758	0.325794267	0.304474088	0.325794267	0.901543483	0.216975569	0.837102866	0.837102866	0.934841147	0.891401911	-0.079341477	0.349278956	0.325794267	1.373832442	0.314892919	1.83153916	0.304474088	0.463270425	2.747664883	1.505744893	0.234065756	5.127237371	2214.848132	0.058600067
10	74	m	AB	early	0	-0.060025293	0.02387446	393.3523137	0.982762017	0.033945976	17.48525169	0.221040249	-0.017023882	0.033174637	-0.004489494	-0.568619668	0.789659917	0.015042854	0.059703361	786.7046275	0.511900795	0.003274679	2.128381287	0.642023057	0.117535101	0.627667565	0.355569791	0.276970041	0.355569791	0.928239985	0.225844172	0.822215104	0.822215104	0.928886042	0.881476736	-0.067249223	0.320964101	0.355569791	1.435388728	0.28253715	1.909396003	0.276970041	0.386826377	2.870777455	1.553826212	0.245809339	5.148297569	6929.551213	0.062794407
11	68	f	AB	early	0	-0.046435623	0.018704117	451.2048399	0.981568431	0.023297661	24.23832676	0.56530112	-0.013373277	0.030779121	-0.00319621	-0.788871109	1.35417223	0.010553245	0.063209759	902.4096798	0.51272129	0.003816629	2.11482384	0.647836277	0.128701936	0.630768296	0.349522684	0.287053248	0.349522684	0.924171523	0.224421407	0.825238658	0.825238658	0.930095463	0.883492439	-0.070414935	0.332590077	0.349522684	1.429861727	0.285433103	1.902113655	0.287053248	0.39537693	2.859723455	1.552590971	0.245072745	5.146604913	7044.736259	0.062381995
12	72	m	B3	early	0	-0.023766271	0.017962111	105.3308021	0.995505926	0.020278653	26.8108283	0.25379774	-0.003396377	0.014855008	-0.00144042	-0.376555145	0.630352885	0.008540437	0.024351359	210.6616041	0.503111819	0.000581453	2.218993165	0.663655577	0.073987106	0.658112569	0.336217908	0.323753028	0.336217908	0.906162946	0.218774455	0.831891046	0.831891046	0.932756418	0.887927364	-0.092250147	0.37147612	0.336217908	1.462367373	0.284060307	1.899949227	0.323753028	0.369523673	2.924734746	1.563731318	0.248582619	5.170922689	11179.87714	0.06294019
13	61	f	B3	advanced	1	-0.013458061	0.012793476	24.79113882	0.999984668	0.012233207	31.70054665	0.186332315	-0.001435075	0.010321872	-4.97E-05	-0.297607899	0.483940214	0.005195163	0.019170273	49.58227764	0.500010627	0.00036544	2.32063837	0.644329655	0.001082572	0.644325171	0.355670466	0.2886562	0.355670466	0.928199804	0.225817227	0.822164767	0.822164767	0.928865907	0.881443178	-0.071798942	0.334864059	0.355670466	1.499491201	0.274184954	1.928195075	0.2886562	0.322974032	2.998982402	1.572524608	0.249998909	5.220913794	4133.598438	0.061275715
14	72	f	B2	early	1	-0.306333721	0.030357707	108.3942387	0.925161707	0.130127962	8.936488606	0.293442905	-0.081162695	0.1144293	-0.016369667	-1.154981017	1.448423922	0.067648175	0.175706442	216.7884775	0.550970579	0.024285371	1.949465679	0.729897549	0.278827407	0.644329992	0.280335681	0.394993696	0.280335681	0.843796285	0.198341861	0.85983216	0.85983216	0.943932864	0.906554773	-0.130863549	0.443262138	0.280335681	1.363211173	0.339325303	1.766743646	0.394993696	0.496620987	2.726422346	1.486407965	0.231166418	5.161406544	201.4152663	0.057366923
15	82	m	AB	early	0	-0.266311783	0.013871607	39.39634199	0.703737399	0.089737968	4.936100029	0.095583819	-0.078687787	0.082539587	-0.037553407	-0.518441916	0.614025734	0.047735841	0.136675182	78.79268398	0.690855938	0.012488337	1.532301696	0.669754595	0.38410884	0.448902995	0.226126268	0.333021655	0.226126268	0.763133456	0.173085409	0.886936866	0.886936866	0.954774746	0.924624577	-0.104576248	0.358337834	0.226126268	1.21512161	0.489399959	1.42402822	0.333021655	0.671815256	2.43024322	1.197901952	0.168757316	4.958571069	111.1327643	0.05269453
16	50	m	C	advanced	0	-0.030240978	0.019939384	49.67952774	0.992019953	0.023767092	33.89852082	0.204527542	-0.007486872	0.0198826	-0.002183837	-0.501386702	0.705914244	0.01007956	0.037410975	99.35905548	0.505521141	0.001343528	2.183400792	0.606964564	0.066604413	0.602521941	0.390927803	0.21308564	0.390927803	0.954928567	0.234737467	0.804536099	0.804536099	0.921814439	0.869690732	-0.04360365	0.24928893	0.390927803	1.459621565	0.268537661	1.947169538	0.21308564	0.344914534	2.919243129	1.556241736	0.248362436	5.142759705	2290.701938	0.064534087
17	58	f	AB	early	0	-0.060829779	0.010558554	105.2503623	0.909222993	0.02498242	15.65021748	0.08175227	-0.02139944	0.030073671	-0.006638446	-0.431314021	0.513066292	0.011697407	0.055842139	210.5007247	0.5615906	0.002660408	1.855424099	0.675628625	0.283178174	0.585326839	0.307557854	0.31153751	0.307557854	0.882468696	0.210692511	0.846221073	0.846221073	0.938488429	0.897480715	-0.083309652	0.354581156	0.307557854	1.336401009	0.342865142	1.765979807	0.31153751	0.509820064	2.672802017	1.458421953	0.223221173	5.089495419	1874.612408	0.05554078
18	36	f	B2	early	1	-0.178965715	0.02005724	72.79258547	0.935549055	0.041884141	7.39783871	0.080824018	-0.040247473	0.059821141	-0.009446979	-0.477805287	0.558629304	0.026083405	0.096834202	145.5851709	0.544004664	0.007757004	1.929610828	0.649898886	0.22970287	0.59243248	0.335360296	0.27777868	0.335360296	0.906985981	0.218914384	0.832319852	0.832319852	0.932927941	0.888213235	-0.072460933	0.31782443	0.335360296	1.365763659	0.317189228	1.826113384	0.27777868	0.466556193	2.731527318	1.490753088	0.231948194	5.151878176	439.7041092	0.056641003
19	46	f	B3	early	1	-0.067098878	0.027052801	29.35051409	0.945669398	0.039723704	10.81854874	0.242351845	-0.017577755	0.035533923	-0.009198148	-0.41015774	0.652509585	0.017372129	0.060303731	58.70102818	0.537183939	0.003327563	1.9156924	0.670063662	0.251105112	0.601090422	0.318522046	0.307605798	0.318522046	0.891446511	0.213735046	0.840738977	0.840738977	0.936295591	0.893825985	-0.084130432	0.350728131	0.318522046	1.358317808	0.326458719	1.80330031	0.307605798	0.482421169	2.716635615	1.484778263	0.229903117	5.240241372	417.9498203	0.051784143
20	63	m	C	early	0	-0.05812659	0.015597118	63.42054041	0.942506386	0.027608801	13.70656827	0.069105469	-0.020858649	0.032255727	-0.006312952	-0.382806361	0.451911829	0.012487108	0.059598461	126.8410808	0.539319273	0.003116893	1.961812682	0.641892956	0.207925559	0.595395981	0.345057248	0.266871438	0.345057248	0.918109933	0.222533086	0.827471376	0.827471376	0.93098855	0.884980917	-0.065386449	0.307177143	0.345057248	1.378113769	0.307240299	1.850898705	0.266871438	0.449357607	2.756227538	1.505841457	0.235113307	5.115300284	1066.704621	0.059742628
21	38	m	B2/3	advanced	0	-0.038173161	0.019766293	96.99148602	0.978501994	0.026573593	23.50595005	0.097010888	-0.011242063	0.023347121	-0.004064313	-0.477316886	0.574327774	0.011333086	0.043071983	193.982972	0.514827118	0.001728812	2.098737078	0.608594582	0.113557579	0.595513173	0.385039339	0.21492825	0.385039339	0.950394886	0.233226139	0.80748033	0.80748033	0.922992132	0.871653554	-0.045140746	0.25071241	0.385039339	1.430418916	0.276497605	1.927425674	0.21492825	0.377061415	2.860837832	1.542386335	0.245138128	5.08749645	3446.468679	0.065922011
22	55	f	B3	advanced	1	-0.062548345	0.023187288	73.04633852	0.991779118	0.030877799	14.88467651	0.150427938	-0.016168289	0.032902253	-0.002860144	-0.456015468	0.606443405	0.014062742	0.057973483	146.092677	0.505687449	0.003099511	2.225328373	0.652766597	0.065712647	0.648029272	0.347275153	0.302342523	0.347275153	0.921374194	0.223543203	0.826362424	0.826362424	0.930544969	0.884241616	-0.07726617	0.350001775	0.347275153	1.466321983	0.278804585	1.916277735	0.302342523	0.36004044	2.932643966	1.569002582	0.248826106	5.219228817	1319.088801	0.060692408
23	57	f	B1	early	0	-0.049291138	0.016646153	29.74646828	0.960578631	0.026127822	16.08502709	0.146318018	-0.01298383	0.023785792	-0.005033604	-0.383420229	0.529738247	0.011616428	0.041023999	59.49293656	0.527075007	0.001514389	2.032735727	0.695573068	0.208701591	0.649683327	0.306424059	0.359273229	0.306424059	0.87749759	0.20922803	0.84678797	0.84678797	0.938715188	0.897858647	-0.108786546	0.408565724	0.306424059	1.395315919	0.312718276	1.83098394	0.359273229	0.451472051	2.790631838	1.52455988	0.239026847	5.212606472	1010.007072	0.057143257
24	59	m	AB	early	0	-0.04591367	0.017686165	151.2070037	0.964126183	0.026678245	21.78257256	0.110419959	-0.014832878	0.025948714	-0.005135898	-0.693578303	0.803998262	0.011668118	0.04798101	302.4140075	0.524659038	0.002082163	2.021932782	0.624476886	0.164639759	0.596258279	0.364842802	0.241222575	0.364842802	0.928347469	0.226113003	0.817578599	0.817578599	0.92703144	0.878385733	-0.062232052	0.276909986	0.364842802	1.401451394	0.293336457	1.883184015	0.241222575	0.416127205	2.802902788	1.518341213	0.24027527	5.187056237	3794.658861	0.057774952
25	76	m	A	early	0	-0.055157503	0.018285178	38.88695447	0.946959151	0.032534536	18.25614227	0.19946155	-0.013934026	0.024338872	-0.007194377	-0.369201034	0.568662584	0.014270891	0.039228287	77.77390894	0.536312299	0.001344701	1.956723731	0.655487933	0.220196186	0.603440599	0.333506974	0.28847826	0.333506974	0.908276255	0.219264762	0.833246513	0.833246513	0.933298605	0.888831009	-0.073444528	0.331282888	0.333506974	1.374492406	0.312261451	1.838119083	0.28847826	0.458754107	2.748984812	1.504612109	0.234236893	5.14017115	1461.194856	0.057823303
26	24	f	A	early	0	-0.022056625	0.018441776	276.0025504	0.999014335	0.020046562	45.53888773	0.260356039	-0.003963208	0.016003802	-0.000669359	-0.517790556	0.778146595	0.008412913	0.03105609	552.0051008	0.500683055	0.000948774	2.251269557	0.592558622	0.023771014	0.592007233	0.407080331	0.185110885	0.407080331	0.963144467	0.237518608	0.796459834	0.796459834	0.918583934	0.864306556	-0.036674219	0.216862372	0.407080331	1.484936574	0.26293761	1.96203719	0.185110885	0.31152326	2.969873148	1.554956859	0.249771891	5.03889464	20274.80208	0.070849546
27	60	f	C	advanced	0	-0.048866365	0.026968866	123.7391694	0.996243713	0.033142332	18.49499005	0.198573291	-0.011255439	0.029683198	-0.002133031	-0.615029931	0.813603222	0.014311237	0.052212382	247.4783389	0.502601399	0.002599448	2.237001031	0.637516274	0.050310793	0.634892636	0.362096624	0.273673458	0.362096624	0.932827888	0.227382159	0.818951688	0.818951688	0.927580675	0.879301125	-0.066380468	0.317679051	0.362096624	1.472683114	0.274123211	1.929436218	0.273673458	0.346268574	2.945366228	1.567339594	0.249247315	5.252808401	2697.576779	0.059431081
28	52	f	A	early	0	-0.13029364	0.016247889	94.086668	0.897960048	0.049615629	9.258430764	0.159240529	-0.037426392	0.050534682	-0.012006627	-0.469441235	0.628681764	0.023668144	0.08497513	188.173336	0.569044763	0.005820038	1.861655569	0.671454912	0.277291474	0.584330418	0.312083816	0.304791219	0.312083816	0.885826498	0.211888102	0.843958092	0.843958092	0.937583237	0.895972061	-0.0815469	0.346774729	0.312083816	1.339232492	0.339904781	1.772892379	0.304791219	0.504725599	2.678464985	1.460808563	0.224103559	5.030177386	788.5393707	0.06051722
29	45	m	B1/2	advanced	0	-0.080749016	0.018089376	10.48046232	0.890388959	0.040580143	9.603245703	0.100117743	-0.026732087	0.036754969	-0.014298244	-0.340384573	0.440502316	0.018075468	0.063126592	20.96092464	0.574032009	0.003270362	1.856565554	0.69073895	0.293577768	0.591520164	0.299604687	0.329281474	0.299604687	0.868501613	0.206305541	0.850197656	0.850197656	0.940079063	0.900131771	-0.095967674	0.371728124	0.299604687	1.335455966	0.348132033	1.752146495	0.329281474	0.514741691	2.670911931	1.452541808	0.222781213	5.182093552	143.7163498	0.054645
30	63	f	AB	early	0	-0.019234048	0.004544673	14.30143102	0.946341179	0.008487425	20.8264066	0.048060492	-0.006273042	0.009727733	-0.001879383	-0.158350095	0.206410587	0.00393436	0.018333702	28.60286204	0.536730004	0.000296774	1.971150765	0.698429418	0.244164703	0.634509324	0.302002652	0.355275805	0.302002652	0.870800814	0.207191857	0.848998674	0.848998674	0.93959947	0.899332449	-0.109247754	0.402131405	0.302002652	1.374050697	0.324552155	1.803315016	0.355275805	0.474947977	2.748101394	1.501312364	0.234127994	5.199234485	2343.490599	0.055078749
31	77	m	A	early	0	-0.062854503	0.020425161	50.3390814	0.93764041	0.035917017	15.77757119	0.075380266	-0.020540057	0.032052039	-0.008941869	-0.456498712	0.531878978	0.015725131	0.056832824	100.6781628	0.542597907	0.002808076	1.941443638	0.636310881	0.214005372	0.586781227	0.347183788	0.257346032	0.347183788	0.920507485	0.223303561	0.826408106	0.826408106	0.930563242	0.884272071	-0.061310552	0.296473916	0.347183788	1.371678511	0.309713932	1.845556979	0.257346032	0.454729595	2.743357021	1.498373191	0.233491254	5.158401363	902.2323388	0.057891071
32	60	m	AB	early	0	-0.086720411	0.015546947	155.335215	0.927177369	0.03627485	13.37293409	0.127843335	-0.029459464	0.042758965	-0.008124802	-0.50790751	0.635750845	0.017473302	0.076858184	310.6704301	0.549621604	0.00503932	1.921696668	0.646096682	0.230748531	0.587917846	0.337342464	0.271610959	0.337342464	0.911401907	0.220313787	0.831328768	0.831328768	0.932531507	0.887552512	-0.067168653	0.311858223	0.337342464	1.363455967	0.317056058	1.8275406	0.271610959	0.467872801	2.726911933	1.490198135	0.231315078	5.030435109	1639.777609	0.062358443
33	69	m	AB	early	0	-0.03638579	0.022985092	81.87157862	0.991226075	0.028863261	13.52296096	0.11069867	-0.005966173	0.019553945	-0.002840944	-0.303279668	0.413978338	0.012185322	0.028585353	163.7431572	0.506069283	0.000781527	2.194126714	0.618284423	0.066811789	0.613547387	0.380393651	0.234744375	0.380393651	0.948444266	0.232546553	0.809803174	0.809803174	0.92392127	0.873202116	-0.050054197	0.274240484	0.380393651	1.46144118	0.270482928	1.941466377	0.234744375	0.348361995	2.92288236	1.561072726	0.24848526	5.078412801	6776.244733	0.067630568
34	56	m	AB	early	0	-0.148902637	0.008402702	133.3318265	0.834167491	0.0365324	7.432234464	0.081702374	-0.038572576	0.051005566	-0.009065825	-0.408389032	0.490091406	0.023754326	0.082738165	266.6636531	0.610469547	0.00535776	1.693965411	0.682954423	0.35105454	0.528245987	0.272232046	0.320613847	0.272232046	0.836609958	0.195933092	0.863883977	0.863883977	0.945553591	0.909255985	-0.09245645	0.357202415	0.272232046	1.276693811	0.403827892	1.623297481	0.320613847	0.587190166	2.553387622	1.351065435	0.200119508	4.958742118	1041.664989	0.053481799
35	59	m	B2	advanced	0	-0.068055734	0.040243232	316.6320249	0.994328607	0.041696832	19.6740052	0.447097212	-0.013868773	0.047400096	-0.003032049	-0.836647987	1.283745199	0.018534249	0.092473683	633.2640498	0.503925956	0.008359039	2.262829108	0.635908188	0.035454504	0.634280727	0.364186094	0.270638677	0.364186094	0.933641043	0.22769355	0.817906953	0.817906953	0.927162781	0.878604635	-0.06591792	0.313997403	0.364186094	1.481640718	0.27307304	1.93199073	0.270638677	0.336266235	2.963281437	1.567804636	0.249616705	5.280384741	2137.67043	0.057732747
36	43	m	B3	advanced	0	-0.045128031	0.017669452	48.03863868	0.946223189	0.028721074	20.87486127	0.144501656	-0.015699257	0.026242656	-0.006716795	-0.429430395	0.573932052	0.012325374	0.049960308	96.07727737	0.536809742	0.002249566	1.953018858	0.647108523	0.215960758	0.597165937	0.339542893	0.275424641	0.339542893	0.914683875	0.22132764	0.830228554	0.830228554	0.932091421	0.886819036	-0.067344709	0.317157833	0.339542893	1.374263435	0.310317945	1.843591909	0.275424641	0.455965119	2.748526869	1.504049016	0.234177207	5.221143604	1053.404032	0.054733661
37	82	m	AB	early	0	-0.114049487	0.028600432	117.894718	0.967206321	0.051916048	9.08907019	0.098653689	-0.030963855	0.050505082	-0.008951811	-0.466789484	0.565443173	0.023711587	0.083693593	235.789436	0.522558086	0.006045857	2.078232056	0.674418203	0.168205234	0.644355794	0.325661453	0.3290486	0.325661453	0.899259055	0.216323097	0.837169273	0.837169273	0.934867709	0.891446182	-0.091744489	0.377236896	0.325661453	1.413687594	0.298668279	1.866975018	0.3290486	0.423481679	2.827375189	1.541313565	0.242504312	5.232581069	981.2356366	0.058299307
38	72	f	A	early	0	-0.031539743	0.026769742	742.8064853	0.998750479	0.02883551	34.37226932	1.001449227	-0.003609404	0.020831425	-0.001095113	-0.736057162	1.73750639	0.012101042	0.034889862	1485.612971	0.500865852	0.001204275	2.252559568	0.605049655	0.027684263	0.604274108	0.39459847	0.209934485	0.39459847	0.957383445	0.235560429	0.802700765	0.802700765	0.921080306	0.868467177	-0.042365654	0.245896446	0.39459847	1.483286268	0.265003282	1.95604835	0.209934485	0.319414497	2.966572535	1.561449879	0.249718145	5.085994654	41386.32835	0.067823424
39	32	m	B3	advanced	0	-0.048841109	0.020259115	109.6407728	0.976568693	0.028565472	18.97965186	0.286680192	-0.01397131	0.027084058	-0.004489551	-0.765422046	1.052102238	0.012527444	0.048263984	219.2815457	0.516153225	0.002134215	2.091960624	0.633471262	0.132760168	0.615241573	0.361760137	0.259708894	0.361760137	0.932690242	0.227342141	0.819119931	0.819119931	0.927647973	0.879413288	-0.061354927	0.301087668	0.361760137	1.424280231	0.284157004	1.906444363	0.259708894	0.394839701	2.848560462	1.544684226	0.244250427	5.181443647	2861.305898	0.060790896
40	67	m	C	advanced	0	-0.026599799	0.018595119	18.84069769	0.984584536	0.022765273	19.11793541	0.217281148	-0.003944752	0.015251367	-0.003029808	-0.318951696	0.536232844	0.009560005	0.022923434	37.68139538	0.510647073	0.000509923	2.114204688	0.645446293	0.127387674	0.628835828	0.351549509	0.282936248	0.351549509	0.92170535	0.223777523	0.824225245	0.824225245	0.929690098	0.88281683	-0.073103267	0.326278973	0.351549509	1.429993148	0.286029809	1.899581667	0.282936248	0.394232098	2.859986295	1.548032158	0.245096334	5.201037737	2152.697384	0.060040648
41	52	f	AB	early	0	-0.036027048	0.021514642	446.8154585	0.986216139	0.026531746	28.07071196	0.730200291	-0.010516942	0.024235174	-0.003259692	-0.60201633	1.33221662	0.011318491	0.047251971	893.630917	0.509523778	0.002122143	2.133064063	0.61587287	0.099148496	0.605897182	0.380154901	0.22911795	0.380154901	0.946694321	0.232003896	0.80992255	0.80992255	0.92396902	0.8732817	-0.050013229	0.266945423	0.380154901	1.441047171	0.274970063	1.930376605	0.22911795	0.368875378	2.882094342	1.550221704	0.246513021	5.074178415	13343.2318	0.066676487
42	46	f	AB	early	1	-0.055227184	0.016742337	28.81726218	0.933407543	0.028021874	15.34854096	0.080030464	-0.019459064	0.029878411	-0.007503786	-0.42448616	0.504516624	0.012511529	0.055504434	57.63452436	0.54544368	0.002702087	1.931803713	0.651304335	0.229658447	0.593775434	0.334682074	0.279815487	0.334682074	0.907987292	0.21920644	0.832658963	0.832658963	0.933063585	0.888439309	-0.071392072	0.320724513	0.334682074	1.366381583	0.316564805	1.828111039	0.279815487	0.466277379	2.732763167	1.493428965	0.232114377	5.172518494	530.4857815	0.056712185
43	41	f	B2/3	early	1	-0.144690101	0.012959608	9.814420909	0.782039287	0.060268849	5.086398795	0.061553128	-0.04377672	0.048786107	-0.021998784	-0.331449747	0.393002875	0.028941308	0.078714502	19.62884182	0.643301704	0.004279572	1.604074512	0.624185241	0.33768619	0.468377562	0.275233025	0.264366704	0.275233025	0.832572894	0.195094474	0.862383487	0.862383487	0.944953395	0.908255658	-0.077549849	0.290096995	0.275233025	1.247230342	0.433100233	1.550810154	0.264366704	0.615153146	2.494460683	1.275577128	0.185902647	4.964539399	82.05555556	0.05180275
44	45	m	B2	early	1	-0.120922698	0.027231545	67.56002707	0.970034897	0.047426948	13.2643929	0.20226872	-0.028603391	0.048082089	-0.00778904	-0.874635756	1.076904476	0.022635282	0.079501691	135.1200541	0.520626023	0.005502365	2.082289608	0.651697543	0.150331549	0.627903756	0.34527891	0.290789587	0.34527891	0.920235548	0.22314728	0.827360545	0.827360545	0.930944218	0.88490703	-0.072194086	0.336252644	0.34527891	1.418309688	0.290261387	1.890476124	0.290789587	0.409050858	2.836619375	1.545197215	0.243295666	5.14772252	671.3077931	0.062803611
45	75	f	B2	early	1	-0.054911517	0.008148823	6.2566023	0.719271166	0.034788914	5.041185239	0.07044214	-0.021710688	0.020213347	-0.01860253	-0.211786807	0.282228947	0.014320067	0.033464161	12.5132046	0.681592913	0.000648496	1.513754008	0.597972337	0.343936345	0.421611231	0.247552777	0.262966252	0.247552777	0.797316743	0.183781499	0.876223611	0.876223611	0.950489445	0.917482408	-0.074480683	0.285709695	0.247552777	1.212510132	0.481636497	1.437224308	0.262966252	0.663713479	2.425020265	1.189671531	0.167291002	4.875338648	287.6733488	0.051489771
46	38	m	B2/3	early	0	-0.040972061	0.022979669	171.3705793	0.994011711	0.025454735	24.97959369	0.343175411	-0.011212138	0.028996421	-0.002046381	-0.729708731	1.072884142	0.011220293	0.057550715	342.7411586	0.504145019	0.003186373	2.197963891	0.637298704	0.073190401	0.631912104	0.361546251	0.272173434	0.361546251	0.93271202	0.227334471	0.819226874	0.819226874	0.92769075	0.879484583	-0.065607073	0.315939463	0.361546251	1.459579006	0.275936351	1.925263919	0.272173434	0.359647869	2.919158011	1.563717668	0.248364589	5.212916196	3138.518525	0.06065825
47	60	m	A	early	0	-0.041048452	0.028375395	66.08167408	0.992924587	0.033723856	21.22013772	0.208851799	-0.007482061	0.025271343	-0.003060435	-0.521440268	0.730292067	0.014190147	0.041977744	132.1633482	0.50489628	0.00170615	2.164447544	0.565545043	0.056477948	0.562720101	0.4308504	0.13281819	0.4308504	0.960536659	0.23684242	0.7845748	0.7845748	0.91382992	0.8563832	-0.038656328	0.153425995	0.4308504	1.459957581	0.26637233	1.952264097	0.133979277	0.324617219	2.919915163	1.521413697	0.248392625	5.07882611	2504.585931	0.066787177
48	44	f	B3	early	0	-0.033468243	0.019027023	24.75754617	0.999773094	0.021393482	22.78969427	0.1682228	-0.00695323	0.020543185	-0.000320915	-0.429756761	0.59797956	0.009449265	0.036756302	49.51509233	0.500157271	0.001302678	2.343831114	0.686646645	0.000609582	0.686569497	0.313355293	0.373239925	0.313355293	0.884980572	0.211698596	0.843322353	0.843322353	0.937328941	0.895548236	-0.114998109	0.426451917	0.313355293	1.500169587	0.288339009	1.884898903	0.373239925	0.346719051	3.000339174	1.57154361	0.249981198	5.287478993	1044.411405	0.056993801
49	73	f	B2/3	early	1	-0.129489991	0.016134705	29.55920453	0.896286942	0.04610543	10.11785298	0.070674323	-0.03664406	0.049486084	-0.011640701	-0.486578643	0.557252966	0.023364606	0.08305599	59.11840905	0.570148506	0.00555551	1.838747612	0.690233655	0.301040145	0.586343694	0.296483289	0.329234551	0.296483289	0.869262356	0.206430525	0.851758356	0.851758356	0.940703342	0.901172237	-0.091874248	0.372840212	0.296483289	1.328996419	0.352155983	1.743863766	0.329234551	0.522761937	2.657992838	1.447380477	0.220706746	5.140819141	234.727888	0.05477897
50	22	m	B1	early	0	-0.050640937	0.010088561	46.48838532	0.981721969	0.015818071	11.03396595	0.104947761	-0.013219368	0.022778263	-0.002020589	-0.257220685	0.362168446	0.007947715	0.040009806	92.97677063	0.512615771	0.001426033	2.127540114	0.600527432	0.09499096	0.5907386	0.395400893	0.198659194	0.395400893	0.950244341	0.233315945	0.802299553	0.802299553	0.920919821	0.868199702	-0.046694787	0.230032148	0.395400893	1.441746854	0.273614309	1.933889831	0.198659194	0.3605527	2.883493707	1.538488938	0.246534873	5.082830968	1943.010399	0.066905768
51	81	f	A	early	0	-0.120231741	0.02614242	193.174506	0.967330733	0.043112932	10.13580168	0.131630942	-0.029797062	0.049318627	-0.007745098	-0.589690685	0.721321627	0.020949545	0.083428054	386.349012	0.522473161	0.006072375	2.064743578	0.653379276	0.161283551	0.625986322	0.342992291	0.292434333	0.342992291	0.918052935	0.222432531	0.828503854	0.828503854	0.931401542	0.885669236	-0.073150751	0.337790787	0.342992291	1.412079908	0.293078162	1.883642753	0.292434333	0.416423947	2.824159815	1.540650462	0.242244653	5.115299296	1755.683865	0.063258769
52	50	m	A	early	0	-0.080728985	0.018358594	51.18341718	0.92918652	0.039009496	13.94373468	0.081207097	-0.028473036	0.041072686	-0.009625305	-0.50767535	0.588882446	0.017502522	0.074584249	102.3668344	0.548275664	0.004752097	1.943041567	0.667825935	0.236278775	0.606496271	0.323965929	0.304589864	0.323965929	0.896356382	0.215443753	0.838017036	0.838017036	0.935206814	0.892011357	-0.082790647	0.347638412	0.323965929	1.36834151	0.319325147	1.820240048	0.304589864	0.469675525	2.736683021	1.49627412	0.23261555	5.119637988	553.9722856	0.060207835
53	44	m	B3	early	0	-0.01408282	0.006931243	52.28255199	0.996033855	0.008491888	29.27803449	0.112889275	-0.004503834	0.009826679	-0.000552382	-0.276883125	0.3897724	0.003729322	0.0197037	104.565104	0.502746602	0.000367951	2.25282844	0.662089991	0.051622678	0.659323889	0.337911048	0.322337687	0.337911048	0.908956675	0.219643905	0.831044476	0.831044476	0.93241779	0.887362984	-0.090256823	0.370621566	0.337911048	1.473927988	0.281738627	1.905943315	0.322337687	0.357116488	2.947855976	1.568032266	0.249308734	5.178006031	8447.02449	0.062725274
54	78	f	B1	early	0	-0.115149726	0.012155171	59.7981313	0.844357256	0.040552052	10.01673711	0.154924929	-0.036766307	0.046448145	-0.013350901	-0.446288466	0.601213396	0.019354058	0.082344412	119.5962626	0.60394401	0.005428841	1.738541195	0.661868753	0.320522265	0.537023443	0.295196313	0.292171011	0.295196313	0.866671207	0.205623359	0.852401843	0.852401843	0.940960737	0.901601229	-0.077060163	0.329476182	0.295196313	1.295379784	0.378266762	1.683677048	0.292171011	0.55702206	2.590759568	1.388480735	0.208054939	4.941171656	518.9600862	0.058845684
55	64	m	AB	early	0	-0.096331142	0.012964957	11.80740839	0.75798075	0.04292116	10.09405395	0.071742155	-0.036726172	0.039278047	-0.02264232	-0.364544928	0.436287083	0.018593346	0.072538048	23.61481678	0.658140464	0.003912957	1.605702905	0.705002941	0.390145134	0.494312804	0.238185369	0.353079584	0.238185369	0.780237331	0.178520668	0.880907316	0.880907316	0.952362926	0.920604877	-0.116795519	0.382317789	0.238185369	1.24159853	0.455230245	1.502540504	0.353079584	0.639308786	2.483197059	1.264355136	0.183124543	4.99876769	120.0071301	0.053479113
56	48	m	B3	early	1	-0.054190776	0.006764508	17.40721058	0.865961825	0.020466576	14.06442721	0.108985394	-0.015906558	0.022366449	-0.005808742	-0.323098332	0.432083726	0.010030524	0.039363833	34.81442116	0.589993106	0.001296493	1.765586727	0.765028474	0.383574829	0.590132169	0.242763163	0.417457305	0.242763163	0.792387468	0.18205712	0.878618419	0.878618419	0.951447367	0.919078946	-0.146018302	0.458861111	0.242763163	1.295656103	0.401495214	1.623976045	0.417457305	0.582962316	2.591312206	1.381212882	0.208223833	5.110288613	590.9816628	0.052606522
57	48	m	B1	early	1	-0.050435337	0.020055673	217.5370572	0.978579205	0.02719784	22.19590633	0.238330171	-0.016569173	0.031423241	-0.004143846	-0.942185402	1.180515572	0.012117262	0.061340896	435.0741144	0.514774131	0.003488168	2.073740538	0.583586666	0.111172847	0.571662407	0.406146275	0.169589454	0.406146275	0.955323327	0.235045163	0.796926862	0.796926862	0.918770745	0.864617908	-0.040671983	0.195830952	0.406146275	1.425604559	0.276050496	1.927932288	0.169589454	0.371322304	2.851209117	1.521786013	0.24445217	5.091186879	3694.52489	0.063903637
58	52	f	B2/3	early	1	-0.108865961	0.032499209	440.4786632	0.985656278	0.041766346	15.56046009	0.290855646	-0.025256125	0.051128805	-0.004956726	-1.095046639	1.385902286	0.019780887	0.090068	880.9573265	0.509909316	0.007474373	2.120641974	0.59665708	0.094672212	0.587873706	0.3975854	0.193262264	0.3975854	0.951191711	0.233643526	0.8012073	0.8012073	0.92048292	0.867471533	-0.045945223	0.223632048	0.3975854	1.439811558	0.27362692	1.933554245	0.193262264	0.361395742	2.879623116	1.535968845	0.246364777	5.170292139	3332.085454	0.061366633
59	43	m	AB	early	0	-0.043339131	0.012569339	7.729228249	0.857478335	0.026838673	30.64476557	0.0713818	-0.017635007	0.023007154	-0.010375463	-0.437606931	0.508988731	0.011381251	0.046413236	15.4584565	0.595489859	0.001843195	1.766596486	0.676611449	0.32052066	0.553896528	0.292767277	0.30968938	0.292767277	0.863633446	0.204677	0.853616362	0.853616362	0.941446545	0.902410908	-0.084860307	0.349035412	0.292767277	1.304326708	0.371991097	1.697965313	0.30968938	0.549289653	2.608653416	1.405198036	0.211665951	5.195713097	182.6622074	0.050909199
60	64	m	C	advanced	0	-0.062805492	0.020721709	100.6209876	0.972166259	0.033580966	16.53678765	0.146905407	-0.019977156	0.035116626	-0.005482739	-0.66847229	0.815377697	0.014872494	0.06363665	201.2419752	0.519168484	0.003650536	2.082149392	0.6561807	0.153369495	0.631423247	0.341296666	0.298625101	0.341296666	0.916710228	0.221985819	0.829351667	0.829351667	0.931740667	0.886234445	-0.07547487	0.344928843	0.341296666	1.417599242	0.291654224	1.886609334	0.298625101	0.411752425	2.835198483	1.545312668	0.243179978	5.214575857	1476.549644	0.059425671
61	69	f	B1	early	0	-0.072040657	0.002462141	2.820771699	0.523860788	0.035109089	11.41467838	0.039718516	-0.034755255	0.025849812	-0.029690807	-0.266182333	0.305900849	0.015314604	0.051830968	5.641543398	0.791702494	0.001478521	1.24624283	0.374122239	0.241984118	0.230864031	0.153168423	0.201922117	0.153168423	0.613770987	0.129007901	0.923415789	0.923415789	0.969366315	0.948943859	-0.060057385	0.205329636	0.153168423	1.107609014	0.678975872	0.955246051	0.204741366	0.815806775	2.215218028	0.802077629	0.096008113	4.727560842	49.84571429	0.047472109
62	49	m	A	early	0	-0.115588701	0.017459945	59.18490055	0.909539238	0.042177394	9.99829457	0.112283327	-0.033871003	0.047107	-0.010587707	-0.47915566	0.591438986	0.019866186	0.081814486	118.3698011	0.561380696	0.005546365	1.868133013	0.630391568	0.244313707	0.564132491	0.341102742	0.247567697	0.341102742	0.911781523	0.220536341	0.829448629	0.829448629	0.931779452	0.886299086	-0.062050198	0.282858713	0.341102742	1.346228128	0.326846042	1.803665603	0.247567697	0.483220501	2.692456256	1.462562861	0.226308808	5.051304017	525.8052477	0.059466778
[truncated: 1,075 more columns]
